# Supplementary material for: Trends and Factors Associated with the Non-Use of Formal Health Services in Peru, 2015–2024
Source: Int J Environ Res Public Health. 2026 Jan 31;23(2):183. doi: 10.3390/ijerph23020183 (PMC12940747; doi:10.3390/ijerph23020183)
Supplement: Supplementary file 1 [file ijerph-23-00183-s001.zip]

Archive with 1 entries (1 files):
- ijerph-4019142-supplementary.pdf
